# Supplementary material for: Non-genetic differences underlie variability in proliferation among esophageal epithelial clones
Source: PLoS Comput Biol. 2024 Oct 28;20(10):e1012360. doi: 10.1371/journal.pcbi.1012360 (PMC11573201; doi:10.1371/journal.pcbi.1012360)
Supplement: S1 Table — (XLSX) [file pcbi.1012360.s009.xlsx]

## Sheet: Sheet1
2021-02-10	96well_1_1cell	96well_2_1cell	96well_1_2cell	96well_2_2cell	96well_1_3cell	96well_2_3cell
Expanding	1	0	4	5	2	4
Committed	8	9	49	51	57	45
Undetermined	0	1	1	1	1	8
2021-02-23	96well_1_1cell	96well_2_1cell	96well_1_2cell	96well_2_2cell	96well_1_3cell	96well_2_3cell
Expanding	1	1	3	6	4	5
Committed	9	11	42	53	48	45
Undetermined	0	1	2	0	4	1
Mar-05-2023	96well_1	96well_2	96well_3
Expanding	1	3	4
Committed	23	33	27
Undetermined	3	1	0
Aug-12-2021	96well_1	96well_2	96well_3	96well_4	Replate Committed	Replate Committed	Replate Committed	Replate Expanding	Replate Expanding	Replate Expanding
Expanding	2	5	2	4	0	0	0	2	6	4
Committed	20	29	24	32	20	20	24	15	18	21
Undetermined	3	4	2	1	0	0	0	0	0	0
Jan-18-2022	96well_1	96well_2	96well_3	96well_4	Replate_1	Replate_2
Expanding	2	2	4	3	5	4
Committed	11	11	22	23	65	54
Undetermined	1	3	1	4	3	1
2021-01-29	96well_1_1cell	96well_2_1cell	96well_1_2cell	96well_2_2cell	96well_1_3cell	96well_2_3cell	96well_1_4cell	Replate_1	Replate_2
Expanding	3	3	3	3	2	1	1	1	1
Committed	27	28	24	26	6	5	3	8	8
Undetermined	2	2	4	3	2	2	0	0	0
