# Supplementary material for: Non-genetic differences underlie variability in proliferation among esophageal epithelial clones
Source: PLoS Comput Biol. 2024 Oct 28;20(10):e1012360. doi: 10.1371/journal.pcbi.1012360 (PMC11573201; doi:10.1371/journal.pcbi.1012360)
Supplement: S2 Table — (XLSX) [file pcbi.1012360.s010.xlsx]

## Sheet: Sheet 1 - DifferentialGenes_Com
Differential Genes Highly Proliferative
	p_val	avg_log2FC	pct.1	pct.2	p_val_adj	gene
1	0	1.42731	0.955	0.556	0	1
FST	6.26095e-225	1.0129	0.993	0.95	2.29157e-220	FST
TPX2	4.87643e-137	0.733736	0.817	0.594	1.78482e-132	TPX2
KRT18	0	0.693473	1	0.998	0	KRT18
PSMA7	0	0.676762	1	1	0	PSMA7
STMN1	6.57483e-225	0.666046	0.992	0.929	2.40645e-220	STMN1
TUBA1B	3.47304e-260	0.630735	1	0.999	1.27117e-255	TUBA1B
EIF6	0	0.629107	1	1	0	EIF6
MKI67	1.85199e-124	0.615951	0.755	0.457	6.77846e-120	MKI67
SNRPB	0	0.609771	1	1	0	SNRPB
TUBB4B	4.15347e-257	0.609362	1	0.999	1.52021e-252	TUBB4B
THBS1	5.47371e-164	0.598841	1	0.98	2.00343e-159	THBS1
RPL22L1	9.01224e-229	0.593304	1	0.994	3.29857e-224	RPL22L1
CALR	2.70565e-187	0.589893	1	1	9.90296e-183	CALR
CDC20	3.45793e-153	0.580275	0.808	0.494	1.26564e-148	CDC20
RANBP1	0	0.561864	1	1	0	RANBP1
CCNB1	2.13008e-115	0.560091	0.812	0.596	7.7963e-111	CCNB1
NOP56	1.65176e-296	0.548189	0.999	0.979	6.0456e-292	NOP56
CENPF	4.92724e-104	0.54025	0.717	0.45	1.80342e-99	CENPF
NCL	1.0489e-225	0.536293	1	1	3.83909e-221	NCL
CPNE1	0	0.5355	0.99	0.918	0	CPNE1
PCNA	4.14612e-158	0.530103	0.954	0.857	1.51752e-153	PCNA
SFRP1	6.33668e-177	0.52125	0.856	0.552	2.31929e-172	SFRP1
RPS21	0	0.518728	1	1	0	RPS21
HMGB1	2.38891e-204	0.512691	1	1	8.74364e-200	HMGB1
ADRM1	0	0.504302	0.998	0.994	0	ADRM1
Differential Genes Less Proliferative
	p_val	avg_log2FC	pct.1	pct.2	p_val_adj	gene
NUPR1	0	-1.47788	0.314	0.805	0	NUPR1
CALML3	1.24653e-192	-1.24767	0.242	0.59	4.56244e-188	CALML3
NEAT1	1.99407e-275	-1.18439	0.994	0.998	7.2985e-271	NEAT1
KRT17	6.09703e-167	-1.00444	1	1	2.23157e-162	KRT17
GJB2	0	-0.975919	0.995	0.999	0	GJB2
FTH1	0	-0.95827	1	1	0	FTH1
KRT16	3.01418e-160	-0.950919	0.332	0.639	1.10322e-155	KRT16
S100A8	4.07412e-52	-0.93305	0.383	0.556	1.49117e-47	S100A8
AKR1C1	3.50011e-245	-0.891432	0.879	0.98	1.28107e-240	AKR1C1
GJB6	0	-0.869234	0.275	0.815	0	GJB6
SUGCT	3.8406e-76	-0.811315	0.801	0.881	1.4057e-71	SUGCT
KRT14	0	-0.740659	1	1	0	KRT14
SQSTM1	0	-0.713109	0.991	0.999	0	SQSTM1
KRT6B	2.24683e-94	-0.697061	0.252	0.495	8.22364e-90	KRT6B
FXYD3	3.53881e-188	-0.621515	0.989	0.999	1.29524e-183	FXYD3
TMSB4X	0	-0.620012	1	1	0	TMSB4X
CSTA	1.70065e-265	-0.600199	0.996	0.999	6.22457e-261	CSTA
PERP	2.6698e-259	-0.590419	1	1	9.77172e-255	PERP
DST	3.05336e-200	-0.581081	1	0.999	1.11756e-195	DST
MALAT1	4.31213e-132	-0.579196	1	1	1.57828e-127	MALAT1
S100A2	0	-0.560335	1	1	0	S100A2
S100A6	1.23466e-266	-0.556308	1	1	4.51897e-262	S100A6
PLIN2	8.25443e-192	-0.552691	0.205	0.572	3.0212e-187	PLIN2
AKR1C2	2.57905e-123	-0.552198	0.533	0.795	9.43956e-119	AKR1C2
KRT15	2.04151e-72	-0.544408	0.699	0.832	7.47213e-68	KRT15
UPP1	4.24549e-107	-0.509354	1	0.999	1.55389e-102	UPP1
