# Supplementary material for: Non-genetic differences underlie variability in proliferation among esophageal epithelial clones
Source: PLoS Comput Biol. 2024 Oct 28;20(10):e1012360. doi: 10.1371/journal.pcbi.1012360 (PMC11573201; doi:10.1371/journal.pcbi.1012360)
Supplement: S3 Table — (XLSX) [file pcbi.1012360.s011.xlsx]

## Sheet: Sheet 1 - Table 3
sgRNA
ID	Name	Orientation	sgRNA matched genomic DNA sequence
10	DKK1_e1_1	sense	CGAGGAGAAATTGAGGAAACCAT
11	DKK1_e2_2	sense	GTAATGATCATAGCACCTTGGAT
12	DKK1_e2_3	sense	CTGCTTCCTTAGGAATATGTGTG
1	Rosa26_1		AGCCTGCCCAGAAGACTCCCGCC
